# Supplementary material for: Conformational Preferences and Antiproliferative Activity of Peptidomimetics Containing Methyl 1′-Aminoferrocene-1-carboxylate and Turn-Forming Homo- and Heterochiral Pro-Ala Motifs
Source: Int J Mol Sci. 2021 Dec 16;22(24):13532. doi: 10.3390/ijms222413532 (PMC8705031; doi:10.3390/ijms222413532)
Supplement: Supplementary file 1 [file ijms-22-13532-s001.zip]

Archive with 1 entries (1 files):
- ijms-1501578-supplementary.pdf
